# Supplementary material for: Screening of Tocopherol and Tocotrienol Diversity in Cornus Species Seeds Using a Sustainable Extraction Protocol
Source: Molecules. 2026 Feb 2;31(3):519. doi: 10.3390/molecules31030519 (PMC12899060; doi:10.3390/molecules31030519)
Supplement: Supplementary file 1 [file molecules-31-00519-s001.zip]

Archive with 1 entries (1 files):
- Supplementary_Materials_Cornaceae.xlsx
