# Supplementary material for: Screening of Tocopherol and Tocotrienol Diversity in Cornus Species Seeds Using a Sustainable Extraction Protocol
Source: Molecules. 2026 Feb 2;31(3):519. doi: 10.3390/molecules31030519 (PMC12899060; doi:10.3390/molecules31030519)
Supplement: Supplementary file 1 [file molecules-31-00519-s001.zip › Supplementary_Materials_Cornaceae.xlsx]

## Sheet: Raw_Data,mg 100g-1 dw
Sample	Subgenus	Species	δ-T3	β-T3	γ-T3	α-T3	δ-T	β-T	γ-T	α-T	Total	TT3s	TTs
COR013-2	Mesomora	controversa	0	0	3.87244	0	0	0	12.9028	4.85859	21.6339	3.87244	17.7614
COR013-3	Mesomora	controversa	0	0	1.35244	0	0	0	5.6336	10.347	17.333	1.35244	15.9806
COR027	Cynoxylon	nuttallii	0	0	0.0363426	-0.00176158	0.0565523	0.202838	0.853418	11.8021	12.9495	0.0345811	12.915
COR002-10	Kraniopsis	sanguinea	0.373466	0	9.70238	0	0.251336	0	1.41795	0.0462426	11.7914	10.0758	1.71553
COR002-9	Kraniopsis	sanguinea	0.579633	0	6.98359	0	0.416817	0	2.55323	1.1918	11.7251	7.56323	4.16185
COR013	Mesomora	controversa	0	0	1.82547	0	0	0	1.72846	7.57355	11.1275	1.82547	9.302
COR002-3	Kraniopsis	sanguinea	0.552276	0	6.51008	0	0.353577	0	2.32873	0.680871	10.4255	7.06236	3.36318
COR002-2	Kraniopsis	sanguinea	0.665131	0	7.73153	0	0.147343	0	0.94967	0.444024	9.93769	8.39666	1.54104
COR002-5	Kraniopsis	sanguinea	0.509878	0	8.14987	0	0.133425	0	0.798634	0.0743621	9.66617	8.65975	1.00642
COR003	unknown	sp.	0	0	8.28328	0	0	0	0.424027	0.923762	9.63107	8.28328	1.34779
COR017	Cornus	officinalis	0	0	1.38314	0	0.207679	1.06531	0.491153	6.33497	9.48226	1.38314	8.09911
COR010	Mesomora	alternifolia	0.342648	0	5.18158	1.12238	0.223293	0.189727	0.632545	1.73171	9.42388	6.64661	2.77728
COR011-3	Syncarpea	capitata	0.0916244	0	0.952432	0	1.66448	0.299055	3.13651	2.98924	9.13334	1.04406	8.08928
COR014	Kraniopsis	quinquenervis	0	0	7.29305	0	0	0	0.834957	0.998389	9.1264	7.29305	1.83335
COR006-5	Kraniopsis	alba	0.153539	0	8.24584	0	0.0962132	0	0.213263	0.185473	8.89433	8.39938	0.49495
COR008-3	Kraniopsis	racemosa	0.425499	0	5.10411	0	0	0	1.71112	1.42355	8.66428	5.52961	3.13467
COR016	Kraniopsis	walteri	0	0	5.26347	0	0.266904	0	1.70779	1.0181	8.25627	5.26347	2.9928
COR017-3	Cornus	officinalis	0	0	1.00919	0.000450721	0.0461414	0.960259	1.20305	4.88819	8.10727	1.00964	7.09764
COR002-7	Kraniopsis	sanguinea	0.638152	0	5.98535	0	0.19902	0	1.25587	0	8.0784	6.6235	1.45489
COR007-4	Kraniopsis	amomum	0.525716	0	6.18894	0	0.382843	0	0.883074	0	7.98057	6.71466	1.26592
COR001-5	Syncarpea	kousa	0	0	0	0	0	0	0.339903	7.35992	7.69983	0	7.69983
COR006-1	Kraniopsis	alba	0.33646	0	6.44935	0	0.0572326	0	0.325473	0.362144	7.53066	6.78581	0.74485
COR019	Kraniopsis	bretschneideri	0.194969	0.000296335	5.72983	0.152622	0.103358	0.00838097	0.461696	0.686355	7.33751	6.07772	1.25979
COR006-2	Kraniopsis	alba	0.362376	0	4.96718	0	0.0225353	0	0.451038	1.37695	7.18008	5.32956	1.85053
COR007-5	Kraniopsis	amomum	0.578709	0	5.22954	0	0.613693	0	0.706337	0	7.12828	5.80825	1.32003
COR007	Kraniopsis	amomum	0.515051	0	5.38399	0	0.224413	0	0.871984	0	6.99544	5.89904	1.0964
COR011-2	Syncarpea	capitata	0.0424621	0	0.125624	0	0.162447	0.0953536	2.96687	3.41818	6.81093	0.168086	6.64285
COR017-2	Cornus	officinalis	0	0	1.39857	-0.00165096	0.15788	0.742913	0.190601	4.25591	6.74423	1.39692	5.34731
COR011	Syncarpea	capitata	0.0624735	0	0.423244	0	0.242316	0.166192	3.68141	1.93621	6.51184	0.485717	6.02613
COR004-8	Cornus	mas	0	0	0	0	0	0	0.130672	6.32736	6.45804	0	6.45804
COR006-6	Kraniopsis	alba	0.278064	0	4.52646	0.00238021	0.12803	0	1.30193	0.0514472	6.28831	4.8069	1.48141
COR026	Kraniopsis	darvasica	0.40485	0.000202622	4.15737	0.00766991	0.137167	0	1.35518	0.210312	6.27275	4.57009	1.70265
COR003-2	unknown	sp.	0	0	5.32461	0	0	0	0.315464	0.624373	6.26445	5.32461	0.939838
COR007-11	Kraniopsis	amomum	0.309508	-3.03933e-05	5.08063	-0.0036159	0.108137	0.00252328	0.639465	0.0137599	6.15038	5.38649	0.763885
COR002-6	Kraniopsis	sanguinea	0.410029	0	4.85233	0	0.0852244	0	0.567515	0.146243	6.06134	5.26236	0.798983
COR005	Cynoxylon	florida	0	0	5.23645	0	0.0573244	0	0.443426	0.315745	6.05295	5.23645	0.816496
COR017-6	Cornus	officinalis	0	0	0.498622	0	0.134583	0.627409	0.800808	3.85637	5.91779	0.498622	5.41917
COR008-4	Kraniopsis	racemosa	0.273447	0	3.02027	0	0	0	1.39625	1.10831	5.79828	3.29371	2.50456
COR009-5	Kraniopsis	sericea	0	0	5.06912	0.0583811	0	0	0.363975	0.275165	5.76665	5.12751	0.639141
COR014-3	Kraniopsis	quinquenervis	0	0	4.85477	0	0	0.00418374	0.720964	0.146607	5.72652	4.85477	0.871755
COR024-1	Kraniopsis	drummondii	0	0	3.61077	0	0.107487	0	1.51007	0.291395	5.51972	3.61077	1.90895
COR009	Kraniopsis	sericea	0	0	4.81786	0	0	0	0.317549	0.31574	5.45115	4.81786	0.633289
COR008-5	Kraniopsis	racemosa	0.13203	0.00303933	4.37033	-0.00395014	0	0	0.602928	0.339047	5.44343	4.50145	0.941974
COR007-3	Kraniopsis	amomum	0.35207	0	3.34628	0	0.54948	0	1.15108	0	5.39891	3.69835	1.70056
COR010-2	Mesomora	alternifolia	0.242546	0	3.16311	0.562437	0.120934	0.0115446	0.471249	0.782463	5.35429	3.96809	1.38619
COR005-5	Cynoxylon	florida	0	0	3.26682	0	0.104694	0	1.74247	0.215095	5.32907	3.26682	2.06226
COR002-4	Kraniopsis	sanguinea	0.261546	0	3.60494	0	0.263464	0	0.698624	0.323843	5.15242	3.86649	1.28593
COR024-3	Kraniopsis	drummondii	0	0.00371474	2.89259	-0.000899655	0.282016	0.00211033	1.24539	0.540107	4.96503	2.89541	2.06962
COR015-4	Kraniopsis	rugosa	0	0	2.91153	0	0	0	0.884143	1.14811	4.94378	2.91153	2.03226
COR010-3	Mesomora	alternifolia	0.123533	0	2.84797	0.428514	0.0274038	0.0983831	0.758207	0.604414	4.88842	3.40002	1.48841
COR009-6	Kraniopsis	sericea	0	0	3.96365	0.054203	0	0	0.319991	0.533924	4.87177	4.01785	0.853914
COR009-2	Kraniopsis	sericea	0	0	4.25679	0	0	0	0.477213	0.0842426	4.81825	4.25679	0.561456
COR004-7	Cornus	mas	0	0	0	0	0	0	0.316862	4.43527	4.75213	0	4.75213
COR020-2	Kraniopsis	foemina	0.0942154	0	3.32213	0.0852825	0.023228	0	0.567214	0.614835	4.70691	3.50163	1.20528
COR004-2	Cornus	mas	0	0	0	0	0	0	0.173572	4.50226	4.67583	0	4.67583
COR001-6	Syncarpea	kousa	0	0	0	0	0	0	0.236366	4.36095	4.59732	0	4.59732
COR022	Kraniopsis	asperifolia	0	0	2.70036	-0.0016307	0.0340934	5.39258e-05	1.5928	0.1514	4.47707	2.69873	1.77834
COR021-2	Kraniopsis	obliqua	0.203906	0	3.38806	-0.0006381	0.0618068	0.0228196	0.569995	0.158493	4.40445	3.59133	0.813114
COR017-5	Cornus	officinalis	0	0	0.334521	0	0.0694476	0.434584	0.45309	3.05324	4.34488	0.334521	4.01036
COR005-2	Cynoxylon	florida	0	0	2.37053	0	0.0324463	0.159575	1.60925	0.136476	4.30828	2.37053	1.93775
COR016-2	Kraniopsis	walteri	0	0	2.6646	-0.00403117	0.114923	0	0.838533	0.525472	4.1395	2.66057	1.47893
COR020	Kraniopsis	foemina	0.282753	0	2.91797	0.0625462	0.11276	0	0.440812	0.165447	3.98229	3.26327	0.719019
COR014-2	Kraniopsis	quinquenervis	0	0	3.25752	0	0	0	0.607659	0.0687254	3.9339	3.25752	0.676384
COR004-3	Cornus	mas	0	0	0	0	0	0	0.0862427	3.70792	3.79416	0	3.79416
COR021-5	Kraniopsis	obliqua	0.0908292	0.000820619	2.50603	0	0.133554	0.0205889	0.87638	0.130576	3.75878	2.59768	1.1611
COR010-4	Mesomora	alternifolia	0.302024	0	2.37966	0.305564	0.0697508	0.0224758	0.479986	0.180553	3.74002	2.98725	0.752766
COR015	Kraniopsis	rugosa	0	0	2.65321	0	0	0	0.655231	0.368199	3.67664	2.65321	1.02343
COR026-2	Kraniopsis	darvasica	0.214363	0.000202622	2.38426	0	0.0734474	0	0.873361	0.125834	3.67147	2.59883	1.07264
COR001-7	Syncarpea	kousa	0	0	0	0	0	0	0.0953246	3.54819	3.64351	0	3.64351
COR009-11	Kraniopsis	sericea	0	0.00126436	2.74584	0.0431385	0	0	0.587492	0.130688	3.50842	2.79024	0.71818
COR012-2	Arctocrania	suecica	0	0	0.0539143	0	0.0520738	0.167059	0.66956	2.5024	3.44501	0.0539143	3.39109
COR004	Cornus	mas	0	0	0	0	0	0	0.598228	2.83726	3.43549	0	3.43549
COR010-5	Mesomora	alternifolia	0.392337	0	1.66814	0.714292	0.00244557	0.0673136	0.457805	0.0992594	3.40159	2.77477	0.626824
COR001	Syncarpea	kousa	0	0	0	0	0	0	0.296015	2.91494	3.21096	0	3.21096
COR021	Kraniopsis	obliqua	0.157425	0	2.59353	0	0.0330335	0.0468593	0.260639	0.0964679	3.18796	2.75096	0.436999
COR016-3	Kraniopsis	walteri	0	0	2.56448	-0.000415271	0.0200837	-0.000831356	0.230661	0.357247	3.17123	2.56407	0.607161
COR021-3	Kraniopsis	obliqua	0.0845824	0	2.55647	-0.00231438	0.00920752	0.0623787	0.283704	0.151371	3.1454	2.63874	0.506661
COR022-2	Kraniopsis	asperifolia	0	0	1.95324	0	0	0	0.952426	0.0524735	2.95814	1.95324	1.0049
COR004-6	Cornus	mas	0	0	0	0	0	0	0.0526584	2.89487	2.94753	0	2.94753
COR024-2	Kraniopsis	drummondii	0	0	1.83769	0.000238021	0.0347183	-0.000377481	0.720087	0.106929	2.69928	1.83792	0.861357
COR015-5	Kraniopsis	rugosa	0	0	2.21272	0	0.00203211	0	0.181101	0.0712159	2.46707	2.21272	0.254349
COR015-2	Kraniopsis	rugosa	0	0	1.91491	0.00383873	0	0	0.161843	0.028794	2.10938	1.91875	0.190637
COR012	Arctocrania	suecica	0	0	0.0342426	0	0.0251436	0.0461367	0.712485	1.21245	2.03046	0.0342426	1.99622
COR001-4	Syncarpea	kousa	0	0	0	0	0	0	0.124642	1.55103	1.67567	0	1.67567
COR001-3	Syncarpea	kousa	0	0	0	0	0	0	0.184247	0.897306	1.08155	0	1.08155
COR001-2	Syncarpea	kousa	0	0	0	0	0	0	0.360551	0.42356	0.78411	0	0.78411

## Sheet: Table S1
Table S1. Linearity, limit of detection (LOD), limits of quantification (LOQ), and retention time (RT) of the RP-HPLC-FLD method for tocochromanols determination.
		Tocopherols				Tocotrienols
		a-T	b-T	g-T	d-T	a-T3	b-T3	g-T3	d-T3
	Standards
	RT (min)	12.04 ± 0.05	09.81 ± 0.04	10.33 ± 0.04	08.16 ± 0.03	07.54 ± 0.03	06.28 ± 0.02	06.64 ± 0.02	05.40 ± 0.01
	Linearity (R2)	0.9993 ± 0.0007	0.9997 ± 0.0004	0.9997 ± 0.0005	0.9991 ± 0.0006	0.9989 ± 0.0008	0.9995 ± 0.0005	0.9992 ± 0.0003	0.9998 ± 0.0004
	Slope and y-intercepta	y = 129679x - 49023	y = 235097x - 10352	y = 250752x - 18419	y = 284980x - 16986	y = 104727x - 15946	y = 209719x - 35958	y = 247168x - 50671	y = 260623x - 39376
	LOD, pg (fmol)	512 (1188)	184 (442)	217 (521)	437 (1085)	605 (1423)	265 (646)	301 (733)	189 (475)
	LOQ, pg (fmol)	1551 (3601)	558 (1338)	657 (1577)	1325 (3289)	1832 (4313)	804 (1959)	912 (2221	572 (1441)
	ay, peak area (mV); x, concentration (ng).

## Sheet: Table S2, Recovery_&_Precision
Table S2. Repeatability (%) for the determination of tocopherols and tocotrienols in the seeds of Cornus genera
Repeatability (coefficient of variation) refers to the results of independent determinations carried out on a sample by analyzing three replicates of the sample on the same day.
	Ts+T3s	Cornus sanguinea						Cornus florida						Cornus alba						Cornus sericea						Cornus controversa
mg 100g-1 dw		Saponification			UAE			Saponification			UAE			Saponification			UAE			Saponification			UAE			Saponification			UAE
	d-T3	0.3518	0.39765	0.3823	0.35093	0.368448	0.34226	0	0	0	0	0	0	0.15881	0.189217	0.171689	0.140072	0.154111	0.167051	0	0	0	0	0	0	0	0	0	0	0	0
	b-T3	0	0	0	0	0	0	0	0	0	0	0	0	0	0	0	0	0	0	0	0	0	0	0	0	0	0	0	0	0	0
	g-T3	9.67844	9.85276	9.32054	9.59938	9.79403	9.3817	5.49732	5.39025	5.7717	5.29398	5.15986	5.19388	8.78327	9.13571	9.042	8.56579	8.31814	8.45753	5.39194	5.09661	5.18315	5.03836	5.1727	5.14099	4.14647	3.77805	3.91462	3.82367	3.77841	3.94763
	a-T3	0	0	0	0	0	0	0	0	0	0	0	0	0	0	0	0	0	0	0	0	0	0	0	0	0	0	0	0	0	0
	d-T	0.308311	0.343552	0.335255	0.278404	0.249503	0.280154	0	0	0	0	0	0	0	0	0	0	0	0	0	0	0	0	0	0	0	0	0	0	0	0
	b-T	0	0	0	0	0	0	0	0	0	0	0	0	0	0	0	0	0	0	0	0	0	0	0	0	0	0	0	0	0	0
	g-T	1.65688	1.68922	1.64991	1.36567	1.303	1.25043	0.618768	0.688836	0.648988	0.581036	0.560243	0.611688	0.293336	0.25774	0.265861	0.238113	0.25917	0.26325	0.449805	0.422214	0.398836	0.378357	0.400174	0.397013	6.1196	6.04084	5.86136	5.63586	5.52508	5.7682
	a-T	0	0	0	0	0	0	0.312614	0.369791	0.348457	0.296276	0.263173	0.281755	0.24666	0.267335	0.269222	0.240487	0.233033	0.235098	0.280428	0.335092	0.300694	0.269101	0.27914	0.251492	1.85846	1.93613	1.78141	1.76384	1.73028	1.78446
	Total T3	10.0302	10.2504	9.70284	9.95031	10.1625	9.72396	5.49732	5.39025	5.7717	5.29398	5.15986	5.19388	8.94208	9.32493	9.21369	8.70586	8.47225	8.62458	5.39194	5.09661	5.18315	5.03836	5.1727	5.14099	4.14647	3.77805	3.91462	3.82367	3.77841	3.94763
	Total T	1.9652	2.03277	1.98516	1.64407	1.55251	1.53058	0.931382	1.05863	0.997445	0.877312	0.823415	0.893443	0.539997	0.525076	0.535082	0.4786	0.492203	0.498348	0.730234	0.757306	0.69953	0.647458	0.679314	0.648506	7.97805	7.97697	7.64277	7.3997	7.25536	7.55266
		Cornus sanguinea						Cornus florida						Cornus alba						Cornus sericea						Cornus controversa
mg 100g-1 dw	Ts+T3s	Average	STDEV	Coefficient of variation	Average	STDEV	Coefficient of variation	Average	STDEV	Coefficient of variation	Average	STDEV	Coefficient of variation	Average	STDEV	Coefficient of variation	Average	STDEV	Coefficient of variation	Average	STDEV	Coefficient of variation	Average	STDEV	Coefficient of variation	Average	STDEV	Coefficient of variation	Average	STDEV	Coefficient of variation
	d-T3	0.37725	0.0233382	6.18639	0.353879	0.0133405	3.76978	0	0	0	0	0	0	0.173239	0.0152623	8.81001	0.153745	0.0134929	8.77617	0	0	0	0	0	0	0	0	0	0	0	0
	b-T3	0	0	0	0	0	0	0	0	0	0	0	0	0	0	0	0	0	0	0	0	0	0	0	0	0	0	0	0	0	0
	g-T3	9.61724	0.271335	2.82134	9.5917	0.206272	2.15052	5.55309	0.196743	3.54294	5.2159	0.0697213	1.33671	8.98699	0.182549	2.03125	8.44715	0.124149	1.46971	5.2239	0.151826	2.90637	5.11735	0.070221	1.37222	3.94638	0.186253	4.7196	3.8499	0.0876072	2.27557
	a-T3	0	0	0	0	0	0	0	0	0	0	0	0	0	0	0	0	0	0	0	0	0	0	0	0	0	0	0	0	0	0
	d-T	0.32904	0.0184243	0	0.269354	0.0172133	0	0	0	0	0	0	0	0	0	0	0	0	0	0	0	0	0	0	0	0	0	0	0	0	0
	b-T	0	0	0	0	0	0	0	0	0	0	0	0	0	0	0	0	0	0	0	0	0	0	0	0	0	0	0	0	0	0
	g-T	1.66534	0.0209731	1.25939	1.30637	0.0576925	4.41626	0.652197	0.035144	5.38856	0.584322	0.0258795	4.42898	0.272312	0.0186545	6.85038	0.253511	0.0134904	5.32144	0.423618	0.0255138	6.02282	0.391848	0.0117897	3.00875	6.00726	0.132349	2.20316	5.64305	0.121721	2.157
	a-T	0	0	0	0	0	0	0.34362	0.0288937	8.40862	0.280401	0.016593	5.9176	0.261072	0.0125168	0	0.236206	0.00384868	0	0.305405	0.0276348	0	0.266578	0.0139954	0	1.85867	0.0773631	0	1.75953	0.0273459	0
	Total T3	9.99449	0.275528	2.7568	9.94558	0.219296	2.20496	5.55309	0.196743	3.54294	5.2159	0.0697213	1.33671	9.16023	0.196945	2.15	8.6009	0.118591	1.37882	5.2239	0.151826	2.90637	5.11735	0.070221	1.37222	3.94638	0.186253	4.7196	3.8499	0.0876072	2.27557
	Total T	1.99438	0.0347159	1.74069	1.57572	0.0601992	3.82042	0.995818	0.063638	6.39053	0.864723	0.0366717	4.24086	0.533385	0.00760396	1.4256	0.489717	0.0101061	2.06366	0.729023	0.028907	3.96516	0.658426	0.0180969	2.7485	7.86593	0.193264	2.45697	7.40257	0.148672	2.00838
		C. sanguinea		C. florida		C. alba		C. sericea		C. controversa		Mean
Recovery, %	Ts+T3s	Average		Average		Average		Average		Average		Average
	d-T3	93.805		–		88.7474		–		–		91.2762
	b-T3	–		–		–		–		–		#DIV/0!
	g-T3	99.7344		93.928		93.9931		97.9602		97.5552		96.6342
	a-T3	–		–		–		–		–		#DIV/0!
	d-T	81.8606		–		–		–		–		81.8606
	b-T	–		–		–		–		–		#DIV/0!
	g-T	78.4445		89.5928		93.0956		92.5003		93.937		89.514
	a-T	–		81.6021		90.4753		87.2867		94.6661		88.5075
	Total T3	99.5106		93.928		93.8939		97.9602		97.5552		96.5696
	Total T	79.0081		86.8355		91.8131		90.3162		94.1093		88.4164
	Total	96.1		92.8495		93.7794		97.0241		95.2606		95.0027
	Ts+T3s	Berberidaceae family
Recovery, %		Average	STDEV	Coefficient of variation	.
	d-T3	91.2762	3.57627	3.91807
	b-T3	#DIV/0!	#DIV/0!	#DIV/0!
	g-T3	96.6342	2.57475	2.66443
	a-T3	#DIV/0!	#DIV/0!	#DIV/0!
	d-T	81.8606	#DIV/0!	#DIV/0!
	b-T	#DIV/0!	#DIV/0!	#DIV/0!
	g-T	89.514	6.40017	7.1499
	a-T	88.5075	4.76907	5.38832
	Total T3	96.5696	2.5344	2.62443
	Total T	88.4164	5.8858	6.65691
	Legend
	T, Tocopherol
	T3, Tocotrienol
	UAE, Ultrasound-Assisted Extraction

## Sheet: Table S3
Table S3. Time, energy, solvents, and reagents consumption during the two protocols of extraction: UAEE and the saponification protocol.
	UAEE protocol	Consumption				Saponification protocol	Consumption
	Procedure steps	Time, min	Work, min	Energy, Wh	Solvents, mL	Procedure steps	Time, min	Work, min	Energy, Wh	Solvents, mL	Reagents, g
	Sample weighing	1	1			Sample weighing	1	1
	Ethanol (96.2%) adding	0.25	0.25		5	Ethanol (96.2%) adding	0.25	0.25		2.5
	Mixing by vortex	1	1	0.85		Pyrogallol adding	1	1			0.05
	Ultrasonic bath treatment (60°C)	15		260		Potassium hydroxide (60%) adding	1	1			0.2
	Mixing by vortex	1	1	0.85		Mixing by vortex (6 times)	2	2	1.7
	Centrifugation	5		137.5		Water bath treatment (80°C)	25		250
	Transferring to a glass vial	0.25	0.25			Cooling in an ice-water bath	5
	Approximate time of work between steps	1	1			Sodium chloride (1%) adding	0.25	0.25			0.025
	Total	24.5	4.5	399.2	5	n-Hexane:ethyl acetate adding (9:1, 3 times)	1	1		7.5
						Moving the organic fraction to the flask	3	3
						Centrifugation (3 times)	3		82.5
						Evaporation	5		125.833
						Ethanol (96.2%) adding	0.25	0.25		1
						**Approximate time of work between steps	10	10
						Total	57.75	19.75	460.033	11
	Equipment	Max power consumption (W)
	Centrifuge 5804 R	1650
	Vortex REAX top	51
	Water bath WB-4MS Biosan	600
	Sonorex RK 510 H ultrasonic bath	1040
	Vacuum evaporator Laborota 4000	1510
*The cost of the analytical balance used and the cost of tips and glass vials were skipped due to the same or minor differences between the two methods.
**This step also includes the time required for the preparation of solutions of potassium hydroxide (60%) and sodium chloride (1%) for a batch of samples.

## Sheet: Correlations, Fig.S1-3
Figure S1. Pair chart of tocochromanols from subgenera showing Spearman rank correlation coefficient (above diagonal), concentration density plots (diagonal) and scatterplots between tocochromanols (below diagonal). Different datapoint color and shape denote different subgenera. Arctocrania has been omitted due to insufficient datapoints.
Figure S2. Paired grouped tocochromanol synthesis product chart showing Spearman rank correlation coefficients (above diagonal), content density plots (diagonal) and scatter plots between product groups (below diagonal). Different datapoint colour and shape denote different subgenera. Arctocrania is omitted due to insufficient datapoints.
Figure S3. Paired grouped tocochromanol synthesis product chart showing Spearman rank correlation coefficients (above diagonal), content density plots (diagonal) and scatter plots between product groups (below diagonal). Different datapoint colour and shape denote different subgenera. Arctocrania is omitted due to insufficient datapoints.

## Sheet: Botanical_Gardens
	Acknowledgements
	We would like to extend our heartfelt gratitude for the invaluable support provided to our project (lzp-2020/1-0422) through the generous sharing of your natural resources, specifically seeds, by Botanical Gardens worldwide. The contributions from these esteemed institutions and the dedicated individuals working within them have significantly enriched our research endeavors. Your unwavering commi…
	List of Botanical Gardens Supporting the Project (2020-2024): Key Information
	Code	Country	Number of shared seed samples	Botanical Garden Name	WWW	E-mail
	AT_01	Austria	520	Botanical Garden and Alpine Garden of University of Innsbruck, Innsbruck, Austria	https://www.uibk.ac.at/de/botany/botanical-garden/	Lennart.Herrmann@uibk.ac.at
	AT_02	Austria	172	Botanical Garden of the Karl-Franzens University, Graz, Austria	https://garten.uni-graz.at	sarah.buerli@uni-graz.at
	AT_03	Austria	142	Core Facility Botanical Garden of the University of Vienna, Austria
	AT_04	Austria	30	Botanical Garden, University of Salzburg, Austria	www.plus.ac.at/botanischer.garten	stephanie.socher@plus.ac.at
	AT_05	Austria	103	Botanical Garden of the City of Linz, Austria
	AT_06	Austria	358	Alpengarten Nature Experience Center, Bad Aussee, Austria
	AT_07	Austria	78	Botanical Garden of the Carinthian Botanic Center; State Museum of Carinthia, Klagenfurt am Wörthersee, Austria	https://landesmuseum.ktn.gv.at/standorte/kbz	kbz@kaernten.museum
	BE_01	Belgium	53	Ghent University Botanical Garden, Gent, Belgium
	BE_02	Belgium	53	Meise Botanic Garden, Meise, Belgium	https://www.plantentuinmeise.be/en	seedlist@botanicgardenmeise.be
	BE_03	Belgium	30	Rivierenhof Botanical Garden, Deurne, Belgium
	CA_01	Canada	10	University of Alberta Botanic Garden, Edmonton, Alberta, Canada	https://www.ualberta.ca/en/botanic-garden/index.html
	CA_02	Canada	12	University of British Columbia Botanical Garden, Vancouver, Canada
	CA_03	Canada	30	Memorial University of Newfoundland Botanical Garden, St. John’s, Newfoundland, Canada
	CH_01	Switzerland	86	Botanical Garden of the University of Bern, Switzerland
	CH_02	Switzerland	10	Botanical Garden of the University of Zurich, Switzerland
	CH_03	Switzerland	44	Alpine Botanical Garden, Meyrin, Switzerland	https://meyrin.ch/fr/jbam	jbam@meyrin.ch
	CN_01	China	32	Avenida do Comendador Ho Yin, Edifício de Escritórios do Governo (Qingmao), 10 andar, Division of Nature Conservation Studies, Department of Green Areas and Gardens, Municipal Affairs Bureau, Macau, China	.
	CZ_01	Czech Republic	68	Botanical Gardens and Arboretum, Brno, Czech Republic
	CZ_02	Czech Republic	87	Botanical Garden of the Faculty of Science, Masaryk University, Brno, Czech Republic
	CZ_03	Czech Republic	185	Institute of Botany of the Czech Academy of Sciences, Průhonice, Czech Republic
	CZ_04	Czech Republic	77	Botanical Garden Teplice, Czech Republic
	CZ_05	Czech Republic	195	Botanic Garden of the Science Faculty, Charles University, Prague, Czech Republic	https://bz-uk.cz/en	index@natur.cuni.cz, tomas.prochazka@natur.cuni.cz
	CZ_06	Czech Republic	50	Silva Tarouca Research Institute for Landscape and Ornamental Gardening, Pruhonice, Czech Republic
	CZ_07	Czech Republic	34	Zoological and Botanical Garden of the City Plzen, Czech Republic
	CZ_08	Czech Republic	97	Arboretum Nový Dvůr, Stěbořice, Czech Republic	https://www.szm.cz/rubrika/16/expozicni-arealy/arboretum-novy-dvur.html	arboretum@szm.cz
	CZ_09	Czech Republic	15	Garden of Medicinal Plants, Faculty of Pharmacy in Hradec Králové, Charles University, Czech Republic
	CZ_10	Czech Republic	21	Botanical Garden at VOŠ and SZeŠ Tábor, Czech Republic
	CZ_11	Czech Republic	23	Czech University of Life Sciences Prague, Faculty of Tropical AgriSciences, Czech Republic
	DE_02	Germany	85	University of Münster, Botanical Garden, Germany
	DE_03	Germany	72	Botanical Garden of Chemnitz, Germany
	DE_04	Germany	651	TU Dresden, Tharandt Botanic Garden and Arboretum, Germany
	DE_05	Germany	38	Botanical Garden of Mountain Flora, Oberhof, Germany
	DE_06	Germany	1156	Botanical Garden of the University of Leipzig, Leipzig, Germany
	DE_07	Germany	29	Botanical Garden of the Heinrich Heine University, Düsseldorf, Germany
	DE_01	Germany	74	Botanical Garden of the University of Kiel, Germany
	DE_08	Germany	54	Botanic Garden and Botanical Museum Berlin, Germany
	DE_09	Germany	91	Botanical Garden of the University of Potsdam, Potsdam, Germany
	DE_10	Germany	835	University of Rostock Botanical Garden, Rostock, Germany
	DE_11	Germany	16	Botanic Garden Schellerhau, Altenberg OT Schellerhau, Germany
	DE_12	Germany	171	Bonn University Botanic Gardens, Germany
	DE_13	Germany	22	Botanical Garden of Osnabrück University, Osnabrück, Germany
	DE_14	Germany	59	Botanical Garden of the Friedrich Schiller University, Jena, Germany
	DE_15	Germany	24	Botanical Garden of Erlangen, Erlangen, Germany
	DE_16	Germany	26	Experimental Botanical Garden of the Georg August University of Göttingen, Germany
	DE_17	Germany	13	Loki Schmidt Garden, Botanical Garden of the University of Hamburg, Germany
	DE_18	Germany	27	Hermannshof Botanical Garden, Weinheim, Germany
	DE_19	Germany	24	Botanical Garden of the University of Ulm, Germany
	DE_20	Germany	20	Botanical Garden of Medicinal and Aromatic Plants Oberholz, Großpösna, Germany
	DE_21	Germany	20	Botanical Garden and Arboretum of the University of Greifswald, Germany	www.uni-greifswald.de/universitaet/einrichtungen/botanischer-garten-und-arboretum/	.
	DE_22	Germany	30	Hohenheim Gardens, University of Hohenheim, Stuttgart, Germany
	DE_23	Germany	126	Botanical Garden of the University of Regensburg, Regensburg, Germany	https://go.ur.de/botanischer-garten	botgart@ur.de
	DE_24	Germany	52	The University of Konstanz, Faculty of Biology, Botanical Garden, Konstanz, Germany	https://www.biologie.uni-konstanz.de/botanischer-garten/	index.botanischer.garten@uni-konstanz.de
	DE_25	Germany	21	Ecological Botanical Gardens of the University of Bayreuth, Germany
	DE_26	Germany	24	Botanical Garden of the Technical University of Darmstadt, Germany
	DE_27	Germany	45	Natural History Museum Gera and Botanical Garden, Germany	https://www.gera.de/tourismus-freizeit-kultur/museen/botanischer-garten	museum.fuer.naturkunde@gera.de
	DE_28	Germany	64	Botanical Garden of Frankfurt am Main, Germany
	DE_30	Germany	10	Heidelberg University Botanic Garden, Germany	https://www.botgart.cos.uni-heidelberg.de/de/botanischer-garten	bg.sekretariat@cos.uni-heidelberg.de
	DE_31	Germany	73	Botanical Garden of the Martin Luther University Halle-Wittenberg, Halle-Wittenberg, Halle, Germany
	DE_32	Germany	82	Botanical Garden of Technical University of Braunschweig, Brunswick, Germany
	DE_33	Germany	20	Botanische Garten der Justus-Liebig-Universität, Gießen, Germany
	DK_01	Denmark	20	Horticultural Gardens, University of Copenhagen, Denmark	Haverne – Institut for Plante- og Miljøvidenskab - Københavns Universitet	haven@plen.ku.dk
	EE_01	Estonia	241	Tallinn Botanic Garden, Tallinn, Estonia
	ES_01	Spain	106	Botanical Garden “Viera y Clavijo”, Las Palmas de Gran Canaria, Spain
	ES_02-4	Spain	56	Royal Botanic Garden, CSIC, Madrid, Spain	https://rjb.csic.es/
	ES_03	Spain	30	Real Jardín Botánico Juan Carlos I, Madrid, Spain
	ES_05	Spain	8	Botanical Garden of Barcelona, Barcelona, Spain
	ES_06	Spain	35	Botanical-Historical Garden La Concepción, Malaga, Spain	https://laconcepcion.malaga.eu/es/	.
	ES_07	Spain	40	Jardí Botànic de Barcelona. Museu de Ciències Naturals de Barcelona, Spain
	ES_08	Spain	23	Botanical Garden of Olarizu (Vitoria-Gasteiz), Basque Contry, Spain	www.vitoria-gasteiz.org/botanikoa	aagut@vitoria-gasteiz.org
	ES_09	Spain	35	Germplasm Bank, Botanical Garden of the University of Valencia, Spain	www.jardibotanic.org	bancgerm@uv.es
	ES_10	Spain	6	Banco De Germoplasma Andaluz, Córdoba, Spain
	ES_11	Spain	12	Jardín Botánico Pirámides de Güímar, Güímar, Santa Cruz de Tenerife, Islas Canarias, Spain
	ES_12	Spain	8	Soller Botanical Garden, Soller, Balearic Islands, Spain	www.mucbo.org	mvicens@mucbo.org
	FI_01	Finland	221	Botanical Garden, University of Oulu, Finland	www.oulu.fi/botgarden
	FI_02	Finland	19	Finnish Museum of Natural History Luomus, University of Helsinki, Finland	www.helsinki.fi/en/luomus	hortus-botanicus@helsinki.fi
	FR_01	France	147	Botanic Garden of the University of Strasbourg, France
	FR_02	France	145	Nantes Botanical Garden, France	https://nature.metropole.nantes.fr/parcs-jardins/jardin-des-plantes/	indexseminum@mairie-nantes.fr
	FR_03	France	14	Yves Rocher Botanical Garden, La Gacilly, France
	FR_04	France	40	National Museum of Natural History, Paris, France	https://www.mnhn.fr/en
	FR_05	France	24	Botanical Garden of Bordeaux, France	https://jardin-botanique-bordeaux.fr	l.kassen@mairie-bordeaux.fr
	GE_01	Georgia	86	Batumi Botanical Garden, Batumi, Adjara, Georgia
	GE_02	Georgia	27	National Botanical Garden of Georgia, Tbilisi, Georgia	https://nbgg.ge/	info@nbgg.ge
	HR_01	Croatia	6	Botanical Garden of the Faculty of Science, University of Zagreb, Croatia
	HUN_01	Hungary	60	Botanical Garden of the University of Debrecen, Hungary
	HUN_02	Hungary	27	Botanical Garden of Eszterházy Károly Catholic University, Eger, Hungary	https://uni-eszterhazy.hu/biology/m/botanical-garden/welcome-211	biologia@uni-eszterhazy.hu
	HUN_03	Hungary	18	Botanic Garden of the University of Szeged, Hungary
	HUN_04	Hungary	25	Botanical Garden of the Institute of Medicinal Plants, Budakalász, Hungary
	HUN_05	Hungary	111	Vera Csapody Hardy Plant Society of Hungary
	IL_01	Israel	4	Botanic Garden of Tel Aviv University, Tel Aviv, Israel
	IS_01	Iceland	99	Reykjavík Botanic Garden, Iceland	www.grasagardur.is
	IT_01	Italy	52	Botanic Garden and Museum of Pisa, Italy	https://www.ortomuseobot.sma.unipi.it/en/	giovanni.astuti@unipi.it
	IT_02	Italy	85	Botanic Garden and Herbarium of the University of Ferrara, Italy
	IT_03	Italy	27	Botanical Garden Carsiana, Italy
	IT_04	Italy	21	Civic Botanical Garden of Trieste, Italy
	IT_05	Italy	9	Michele Tenore Botanical Garden, Lama dei Peligni, Italy
	IT_06	Italy	9	Daniela Brescia Botanical Garden, Sant’Eufemia a Maiella, Italy
	IT_07	Italy	15	Rea Botanical Garden, Trana TO, Italy	www.facebook.com/Rea.Giardino.Botanico	.
	JP_01	Japan	5	Botanical Gardens of the Tohoku University, Sendai, Japan
	JP_02	Japan	10	The Hiroshima Botanical Garden, Hiroshima, Japan
	JP_03	Japan	10	Tokyo Metropolitan Medicinal Plant Garden, Tokyo, Japan
	JP_04	Japan	13	Takeda Garden for Medicinal Plant Conservation, Kyoto, Japan
	KG_01	Kyrgyz Republic	112	Gareev Botanical Garden of NAS KR, Bishkek, Kyrgyz Republic
	KR_01	Republic of Korea	20	Chollipo Arboretum, Sowon-myeon, Taean-gun, Chungcheongnam-do, Republic of Korea
	LT_01-2	Lithuania	137	Vilnius University Šiauliai Academy Botanical Garden, Šiauliai, Lithuania
	LT_01-3	Lithuania	91	Botanical Garden of Klaipeda University, Klaiped, Lithuania
	LT_02	Lithuania	19	Botanical Garden of Vytautas Magnus University, Kaunas, Lithuania
	LV_01	Latvia	600	National Botanic Garden of Latvia, Salaspils, Latvia
	LV_02	Latvia	1012	University of Latvia Botanical Garden, Latvia	www.botanika.lu.lv	info.darzs@lu.lv
	NL_01	Netherlands	6	Botanic Garden IVN Elsloo, Netherlands
	NO_01	Norway	50	The University Gardens, University of Bergen, Norway	www.uib.no/universitetshagene	indexseminum@uib.no
	NO_02	Norway	11	Tromsø Arctic-Alpine Botanic Garden of the University of Norway, Tromsø, Norway
	NZ_01	New Zealand	7	Hackfalls Arboretum, Tiniroto, Gisborne, New Zealand
	PL_01	Poland	456	Rogów Arboretum of Warsaw University of Life Sciences, Rogów, Poland	https://arboretum.sggw.edu.pl/	arboretum@sggw.edu.pl
	PL_02	Poland	218	Polish Academy of Sciences, Botanical Garden - Center for Biological Diversity Conservation in Warsaw - Powsin, Poland
	PL_03	Poland	18	Department of Practical Cosmetology and Skin Disease Prevention, Medical University, Poznań, Poland
	PL_04	Poland	505	Botanical Garden of Maria Curie-Skłodowska University in Lublin, Poland	https://www.umcs.pl/pl/ogrod-botaniczny.htm
	PL_05	Poland	45	Botanical Garden of the Jagiellonian University, Kraków, Poland
	PL_06	Poland	81	Botanic Garden of Warsaw University, Poland
	PL_07	Poland	366	The Arboretum and Department of Physiography in Bolestraszyce, Poland
	PL_08	Poland	57	Botanical Garden of Medicinal Plants, Department of Biology and Pharmaceutical Botany, Wroclaw University of Medicine, Wrocław, Poland
	PL_09	Poland	1191	Botanical Garden of the A. Mickiewicz University, Poznań, Poland
	PL_10	Poland	24	Garden of Medicinal Plants, Jagiellonian University Medical College, Faculty of Pharmacy, Kraków, Poland
	PL_11	Poland	43	Garden of Medicinal Plants, Maj Institute of Pharmacology, Polish Academy of Sciences, Kraków, Poland
	PL_12	Poland	36	Chair of Pharmacognosy and Pharmaceutical Botany Department of Pharmacognosy with Medicinal Plants Garden, Lublin, Poland
	PL_13	Poland	23	Mountain Botanical Garden, Institute of Nature Conservation, Polish Academy of Sciences, Zakopane, Poland
	PL_14	Poland	7	The rev. K. Kluk Museum of Agriculture in Ciechanowiec, Poland
	PL_15	Poland	12	Botanic Garden in Lodz, Poland	https://www.botaniczny.lodz.pl	sekretariat@zzm.lodz.pl
	PT_01	Portugal	41	Ajuda Botanical Garden, School of Agriculture - University of Lisbon, Portugal
	RO_01	Romania	41	Botanical Garden of the University of Medicine, Pharmacy, Science and Technology George Emil Palade, Târgu Mureș, Romania
	RO_02	Romania	52	Botanical Garden Alexandru Borza, Cluj-Napoca, Romania
	RO_03	Romania	54	Botanical Garden "Anastasie Fătu" of the “Alexandru Ioan Cuza” University, Iaşi, Romania	https://botanica.uaic.ro	gbot.is@uaic.ro
	RU_01	Russia	102	Volgograd Regional Botanical Garden, Volgograd, Russia		vrbs@list.ru
	RU_02	Russia	48	The Botanical Garden of Udmurt State University, Izhevsk, Udmurt Republic, Russia	https://d-ubs.udsu.ru
	RU_03	Russia	33	Botanical Garden-Institute FEB RAS, Vladivostok, Russia
	RU_04	Russia	40	Sprygin Botanic Garden of the Penza State University, Penza, Russia
	RU_05	Russia	88	Amur branch of Botanical Garden - Institute of Far Eastern branch of the Russian Academy of Sciences, Blagoveshchensk, Russia	https://botsad-amur.ru/	garden@ascnet.ru
	RU_06	Russia	25	Institute of Biology Komi Sci. Centre UD RAS, Syktyvkar, Komi Republic, Russia
	RU_07	Russia	44	Federal Research Center for Biodiversity of Terrestrial Biota of Eastern Asia of the Far Eastern Branch of the Russian Academy of Sciences Gornotayezhnaya Station nam. V.L. Komarov, Ussuriysk, Primorskiy, Russia	.
	RU_08	Russia	73	Petri Margus Botanical Garden, Institute of Botany V.L. Komarovii, Russian Academy of Sciences, Saint Petersburg, Russia
	RU_09	Russia	259	Avrorin Polar- Alpine Botanic Garden-Institute - Subdivision of the Federal Research Centre «Kola Science Centre of the Russian Academy of Sciences»	https://pabgi.ru/	pabgi@ksc.ru
	SE_01	Sweden	81	Botanical Garden at Lund University, Sweden
	SI_01	Slovenija	67	Botanical Garden of the University of Ljubljana, Slovenia
	SK_01	Slovakia	273	Botanical Garden of Pavol Jozef Šafárik University, Košice, Slovakia	www.bz.upjs.sk
	SK_02	Slovakia	18	Mlyňany Arboretum, Institute of Forest Ecology SAS, Slepčany, Slovakia
	TW_01	Taiwan	39	Seed Bank and Seed Laboratory, Division of Botanical Garden, Taiwan Forestry Research Institute, Taipei, Taiwan
	UA_01	Ukraine	12	Botanical Garden of the H. S. Scovoroda Kharkiv National Pedagogical University, Kharkiv, Ukraine
	US_01	USA	89	The Botanic Garden of Smith College, Northampton, MA, USA
	US_02	USA	39	Missouri Botanical Garden, Saint Louis, MO, USA
	US_03	USA	22	JC Raulston Arboretum, Raleigh, North Carolina, USA	https://jcra.ncsu.edu/
	US_03	USA	3	Juniper Level Botanic Garden, Raleigh, North Carolina, USA
	US_04	USA	47	Amur branch of Botanical Garden - Institute of Far Eastern branch of the Russian Academy of Sciences, Blagoveshchensk, Russia
	US_05	USA	35	The Morton Arboretum, Lisle, IL, USA	www.mortonarb.org
	US_06	USA	15	Los Angeles County Arboretum & Botanic Garden, Arcadia, CA, USA
	AU_01	Australia	45	Private donors: Peter Marshall, Australia
